# Supplementary material for: Electrocatalytic CO2 Reduction and H2 Evolution by a Copper (II) Complex with Redox-Active Ligand
Source: Molecules. 2022 Feb 18;27(4):1399. doi: 10.3390/molecules27041399 (PMC8874443; doi:10.3390/molecules27041399)
Supplement: Supplementary file 1 [file molecules-27-01399-s001.zip]

Archive with 3 entries (3 files):
- complex1checkcif.pdf
- complex1cif+-+¦.cif
- Supplementary Figures and Tables.pdf
